# Supplementary material for: SOCS1 favors the epithelial-mesenchymal transition in melanoma, promotes tumor progression and prevents antitumor immunity by PD-L1 expression
Source: Sci Rep. 2017 Jan 12;7:40585. doi: 10.1038/srep40585 (PMC5227698; doi:10.1038/srep40585)
Supplement: Supplementary Dataset 1 [file srep40585-s1.xls]

## Sheet: Hoja1
Gene Symbol	GENE_TITLE	ENTREZ_ID	UNIGENE_ID	GENBANK_ACC	Fold change(Unlogged)	B16F10-Nex2 media	shR-SOCS1 media
Adamts9	a disintegrin-like and metallopeptidase (reprolysin type) with thrombospondin type 1 motif, 9	101401	Mm.257557	NM_175314	2.50317	5.54987	6.87055
Mfng	MFNG O-fucosylpeptide 3-beta-N-acetylglucosaminyltransferase	17305	Mm.149235	BC010983	1.96797	5.29141	6.26972
Trim62	tripartite motif-containing 62	67525	Mm.30653	BC049095	1.95798	6.9734	7.94421
Nr1h4	nuclear receptor subfamily 1, group H, member 4	20186	Mm.3095	U09416	2.10601	7.20348	8.27846
Ccdc141	RIKEN cDNA 2610301F02 gene	545428	Mm.26579	NA	1.79851	6.55587	7.40267
Ncs1	frequenin homolog (Drosophila)	14299	Mm.249318	BC059825	2.42494	6.45943	7.74936
Lyz1	lysozyme 1	17110	Mm.177539	BC061129	1.83373	4.52388	5.39862
Pmm1	phosphomannomutase 1	29858	Mm.18939	AF007267	2.01788	8.64744	9.66039
Pdgfa	platelet derived growth factor, alpha	18590	Mm.2675	BC003817	1.9425	7.24536	8.20277
Fbxw18	expressed sequence C85627	546161	Mm.235303	BC139081	2.04204	5.40876	6.43615
Bcar3	breast cancer anti-estrogen resistance 3	29815	Mm.45815	BC023930	2.10475	5.4655	6.53865
Akr1c13	aldo-keto reductase family 1, member C13	27384	Mm.27447	BC021937	2.0801	5.95199	7.00542
Eng	endoglin	13805	Mm.225297	BC029080	1.9827	10.0673	11.0562
Rev3l	REV3-like, catalytic subunit of DNA polymerase zeta RAD54 like (S. cerevisiae)	19714	Mm.439723	AB031049	2.02237	8.05621	9.07366
1700007K13Rik	RIKEN cDNA 1700007K13 gene	69327	Mm.46470	AY927869	2.60518	5.38384	6.75103
Gja1	gap junction protein, alpha 1	14609	Mm.378921	BC006894	2.28272	6.25311	7.44971
Pou3f2	POU domain, class 3, transcription factor 2	18992	Mm.389520	NA	1.96341	4.58603	5.56032
Pgpep1	pyroglutamyl-peptidase I	66522	Mm.154906	BC043041	1.90893	8.08653	9.01972
Dcxr	dicarbonyl L-xylulose reductase	67880	Mm.231091	D89656	2.10657	7.91343	8.99032
Gm13235	predicted gene, OTTMUSG00000010681	100043100	Mm.327194	BC108336	2.26841	8.05151	9.2394
Gm13235	predicted gene, OTTMUSG00000011061///predicted gene, OTTMUSG00000010670	666581	Mm.441605	BC108336	2.26841	8.05151	9.2394
Tmem8	transmembrane protein 8 (five membrane-spanning domains)	60455	Mm.304656	AB045293	2.36287	5.39378	6.64056
Rnf41	ring finger protein 41	67588	Mm.294120	BC049078	1.90718	7.60556	8.53682
C1galt1c1	C1GALT1-specific chaperone 1	59048	Mm.441410	BC029909	1.98462	6.80359	7.79169
Pdrg1	p53 and DNA damage regulated 1	68559	Mm.12746	BC031699	2.12438	8.18732	9.27699
Des	desmin	13346	Mm.6712	BC031760	2.43077	6.96282	8.25559
Slc2a9	solute carrier family 2 (facilitated glucose transporter), member 9	117591	Mm.260137	AF469480	2.48022	6.10002	7.42467
Eif4a2	eukaryotic translation initiation factor 4A2	13682	Mm.260084	BC094422	1.95757	10.136	11.1051
Plag1	pleiomorphic adenoma gene 1	56711	Mm.331467	AY574219	2.03046	4.97568	5.99841
Agpat9	1-acylglycerol-3-phosphate O-acyltransferase 9	231510	Mm.271911	BC096769	2.43084	5.86449	7.14999
Rhobtb2	Rho-related BTB domain containing 2	246710	Mm.394421	BC026836	2.11024	5.64479	6.71994
Pkdcc	expressed sequence AW548124	106522	Mm.311974	BC086639	2.08828	6.30753	7.36834
Tspan32	tetraspanin 32	27027	Mm.28172	AY039000	2.9537	4.77859	6.37538
Thbs3	thrombospondin 3	21827	Mm.2114	L04302	1.98136	6.08892	7.07538
Cxcr3	chemokine (C-X-C motif) receptor 3	12766	Mm.12876	AB003174	2.02056	6.19133	7.20628
Prkcq	protein kinase C, theta	18761	Mm.329993	D11091	2.58667	9.81236	11.2001
Mcc	mutated in colorectal cancers	328949	Mm.312511	NM_001085373	2.26626	8.46206	9.64739
Fgf1	fibroblast growth factor 1	14164	Mm.241282	U67610	2.10539	6.6493	7.72279
Gm5622	RIKEN cDNA 1700024B05 gene///predicted gene, EG434459	434459	Mm.359230	BC060994	2.54656	3.36391	4.7073
Pgap1	post-GPI attachment to proteins 1	241062	Mm.253601	NA	2.15975	4.36487	5.47818
Ctnnal1	catenin (cadherin associated protein), alpha-like 1	54366	Mm.218891	BC050070	2.05799	8.68582	9.7274
Neurl3	lung-inducible neuralized-related C3HC4 RING domain protein	214854	Mm.389110	AF321278	1.97016	5.35224	6.33058
Pknox2	Pbx/knotted 1 homeobox 2	208076	Mm.260335	BC050865	2.39659	5.27268	6.53898
Ppdpf	RIKEN cDNA 2700038C09 gene	66496	Mm.213943	BC100439	1.96446	9.50691	10.481
Sardh	sarcosine dehydrogenase	192166	Mm.278467	BC003456	2.02862	8.8374	9.85728
3110056O03Rik	RIKEN cDNA 3110056O03 gene	73218	Mm.3285	NM_175195	2.02569	9.25965	10.2782
Ggct	RIKEN cDNA A030007L17 gene	68252	Mm.294708	BC080818	2.57657	5.52838	6.90724
Sema6a	sema domain, transmembrane domain (TM), and cytoplasmic domain, (semaphorin) 6A	20358	Mm.40909	AF030430	2.42906	7.56689	8.85404
Cadm4	cell adhesion molecule 4	260299	Mm.178322	AY059394	2.3286	7.86089	9.08366
Snora2b	NA	NA	NA	AF357413	2.18971	5.52028	6.65154
Slco3a1	solute carrier organic anion transporter family, member 3a1	108116	Mm.425467	BC094464	1.95935	7.79151	8.76184
Ikbip	RIKEN cDNA 1200009F10 gene	67454	Mm.252843	BC034890	1.99685	6.93537	7.93293
Dse	dermatan sulfate epimerase	212898	Mm.34557	BC053095	2.09102	8.48802	9.55259
Gm5622	RIKEN cDNA 1700024B05 gene///predicted gene, EG434459	434459	Mm.359230	BC049649	2.45096	3.56934	4.86394
Phlda3	pleckstrin homology-like domain, family A, member 3	27280	Mm.34346	BC023408	2.3222	9.12491	10.3413
Gm10058	predicted gene, 100039030///Sycp3 like X-linked	22526	Mm.444626	BC099541	2.41937	3.83934	5.11501
Gm10058	predicted gene, 100039030///Sycp3 like X-linked	225275	Mm.476237	BC099541	2.41937	3.83934	5.11501
Rragb	Ras-related GTP binding B///predicted gene, EG436240	245670	Mm.190922	BC069180	2.05798	5.41077	6.45227
Enho	RIKEN cDNA 2310040A07 gene	69638	Mm.372459	BC021944	2.20201	8.73872	9.8765
Ass1	argininosuccinate synthetase 1///predicted gene, EG432466	432466	Mm.3217	BC002074	2.95556	9.42589	11.0113
Arrdc4	arrestin domain containing 4	66412	Mm.251199	BC017528	2.82195	4.91586	6.40346
Ppdpf	RIKEN cDNA 2700038C09 gene	66496	Mm.213943	BC058516	2.02269	9.92577	10.9419
Bglap2	bone gamma carboxyglutamate protein 1///bone gamma-carboxyglutamate protein 2	12095	Mm.389459	BC069910	2.49074	5.67352	6.99685
Cdkn1a	cyclin-dependent kinase inhibitor 1A (P21)	12575	Mm.195663	BC002043	2.96405	9.46617	11.0556
Dusp6	dual specificity phosphatase 6	67603	Mm.1791	BC003869	2.47971	9.31947	10.6367
Cisd1	CDGSH iron sulfur domain 1	52637	Mm.254114	BC013522	2.0496	8.82883	9.86419
Zfp873	cDNA sequence BC062115	408062	Mm.391409	BC062115	2.12327	6.44154	7.52828
Prss23	protease, serine, 23	76453	Mm.250438	BC018517	2.23137	6.42936	7.5855
Etv1	ets variant gene 1	14009	Mm.4866	BC005645	2.63198	5.80476	7.21122
Adamts9	a disintegrin-like and metallopeptidase (reprolysin type) with thrombospondin type 1 motif, 9	101401	Mm.257557	AK173146	2.28209	5.88129	7.07002
Gstk1	glutathione S-transferase kappa 1	76263	Mm.267014	AY279096	2.50981	7.26309	8.59744
Hmga2	high mobility group AT-hook 2	15364	Mm.157190	BC052158	2.51963	8.08215	9.42178
1700029I01Rik	predicted gene, OTTMUSG00000010681/	626316	Mm.270762	BC108336	2.04823	9.09486	10.1293
Gm10058	predicted gene, 100039030/	22526	Mm.444626	BC099541	2.70816	3.83644	5.27215
2610318N02Rik	RIKEN cDNA 2610318N02 gene	70458	Mm.234165	NA	2.39799	6.88511	8.14893
Sumo3	SMT3 suppressor of mif two 3 homolog 3 (yeast)	20610	Mm.24433	AF063847	2.07009	9.15912	10.2087
Ass1	argininosuccinate synthetase 1///predicted gene, EG432466	432466	Mm.3217	M31690	3.03279	9.40292	11.0217
Apold1	apolipoprotein L domain containing 1	381823	Mm.296104	NM_001109914	2.2266	9.46677	10.6219
Agpat3	1-acylglycerol-3-phosphate O-acyltransferase 3	28169	Mm.141230	BC052382	2.34349	9.32671	10.5574
Eml1	echinoderm microtubule associated protein like 1	68519	Mm.236645	BC053094	2.22059	5.90407	7.05444
Gm10863	predicted gene, ENSMUSG00000075555	100038350	NA	NA	2.24834	7.6169	8.78581
Hint3	histidine triad nucleotide binding protein 3	66847	Mm.46218	BC025065	2.73933	5.69549	7.14479
Gm10058	predicted gene, 100039030///Sycp3 like X-linked/	22526	Mm.432195	BC099541	2.60969	3.87095	5.25737
Gm10058	predicted gene, 100039030///Sycp3 like X-linked///predicted gene, 619991///XMR-like	22526	Mm.476237	BC099541	2.60969	3.87095	5.25737
B3galt1	UDP-Gal:betaGlcNAc beta 1,3-galactosyltransferase, polypeptide 1	26877	Mm.226435	BC094660	2.45932	6.25068	7.55163
B3galt5	UDP-Gal:betaGlcNAc beta 1,3-galactosyltransferase, polypeptide 5	93961	Mm.154783	BC057887	3.77634	5.78236	7.73993
Gpc6	glypican 6	23888	Mm.440025	AF105268	2.58083	6.7195	8.09199
Dyrk3	dual-specificity tyrosine-(Y)-phosphorylation regulated kinase 3	226419	Mm.39299	BC006704	2.31309	7.08353	8.29241
Zfp600	predicted gene, OTTMUSG00000010694	667666	Mm.459230	BC108352	4.11855	2.63912	4.70591
Rex2	predicted gene, OTTMUSG00000010173/	626316	Mm.270762	BC108336	3.2363	5.48608	7.19597
Cmtm5	CKLF-like MARVEL transmembrane domain containing 5	67272	Mm.41614	AY241867	2.7641	8.26093	9.73384
Wfdc6a	WAP four-disulfide core domain 6A	209351	Mm.293365	NM_001033240	2.67564	3.81221	5.23024
Pla2g5	phospholipase A2, group V	18784	Mm.23347	AF162713	3.3834	6.00026	7.75934
Gm10058	predicted gene, 100039030///Sycp3 like X-linked/	100039377	Mm.444626	BC099541	2.77607	3.94393	5.41749
Gm10058	hypothetical protein LOC100048605///predicted gene, 619991	100048605	Mm.444626	BC099541	2.77607	3.94393	5.41749
Gm10058	predicted gene, 100039003///similar to Xlr-related, meiosis regulated///similar to XMR/	100039003	Mm.444626	BC099541	2.77607	3.94393	5.41749
Gm10058	predicted gene, ENSMUSG00000061227///predicted gene, ENSMUSG00000073257	22526	Mm.432195	BC099541	2.77607	3.94393	5.41749
Gm10058	predicted gene, 100038997/	546272	Mm.444626	BC099541	2.77607	3.94393	5.41749
Faah	fatty acid amide hydrolase	14073	Mm.256025	BC052321	2.22819	7.30462	8.46051
Crim1	cysteine rich transmembrane BMP regulator 1 (chordin like)	50766	Mm.311912	BC100348	2.75689	8.38512	9.85226
Lyz2	lysozyme 2	17105	Mm.45436	BC002069	4.10567	4.92448	6.93757
Lrp11	low density lipoprotein receptor-related protein 11	237253	Mm.206759	NM_172784	2.40318	6.33751	7.60263
Ephx1	epoxide hydrolase 1, microsomal	13849	Mm.9075	BC029636	3.01606	9.98371	11.5827
Ccnd1	cyclin D1	12443	Mm.273049	BC044841	2.9065	10.1341	11.6804
Ccng1	cyclin G1	12450	Mm.2103	L49507	2.43151	11.2187	12.5003
Mdga2	MAM domain containing glycosylphosphatidylinositol anchor 2	320772	Mm.341609	AK163637	3.60021	5.11828	6.98623
2410076I21Rik	RIKEN cDNA 2410076I21 gene	73673	Mm.205196	BC038688	3.08047	6.20724	7.82364
Tmem2	transmembrane protein 2	83921	Mm.329776	BC089353	2.5843	6.43439	7.8056
Trp53inp1	transformation related protein 53 inducible nuclear protein 1	60599	Mm.393018	AY034611	2.9342	8.8171	10.3751
Slc12a8	solute carrier family 12 (potassium/chloride transporters), member 8	171286	Mm.35253	AF319951	2.96214	4.87908	6.4472
Gm10058	predicted gene, 100043216///predicted gene, EG546282/	546272///382275///100043216///100039120///546282	Mm.444626	BC099542	2.63523	3.81736	5.21575
Gm13051	predicted gene, OTTMUSG00000010173///chromatin modifying protein 4C	626316///66371	Mm.270762	BC108336	2.64303	8.42211	9.82547
Sucnr1	succinate receptor 1	84112	Mm.125110	AF295367	4.27071	3.80913	5.93323
Mdm2	transformed mouse 3T3 cell double minute 2	17246	Mm.22670	BC092270	2.57448	8.78758	10.1517
Hbegf	heparin-binding EGF-like growth factor	15200	Mm.289681	BC089607	2.47376	6.49813	7.80487
Adamts9	a disintegrin-like and metallopeptidase (reprolysin type) with thrombospondin type 1 motif, 9	101401	Mm.257557	NM_175314	2.69131	5.6546	7.08367
1700049E17Rik1	RIKEN cDNA 1700024B05 gene///RIKEN cDNA 1700049E17 gene, gene 1	666214///75518///74954///73415	Mm.425891	NM_029131	3.45618	3.59666	5.37978
1700049E17Rik1	RIKEN cDNA 1700049E17 gene, gene 1///predicted gene 73415///RIKEN cDNA 4930503E14 gene	666214///74954///73415	Mm.425891	NM_029131	2.61002	3.71419	5.09769
Gm13051	predicted gene, OTTMUSG00000011061///predicted gene, OTTMUSG00000011097/	626316///70005///100043100///433791///666581///385211///433804	Mm.270762	BC108336	2.68656	6.94749	8.37388
Slc35f1	solute carrier family 35, member F1	215085	Mm.338690	BC059075	3.61154	8.01851	9.88132
Boc	biregional cell adhesion molecule-related/down-regulated by oncogenes (Cdon) binding protein	117606	Mm.41561	BC062892	2.83831	7.18804	8.69285
1700024B05Rik	RIKEN cDNA 1700024B05 gene	75518	NA	XM_904876	3.34379	2.88088	4.61741
Slc7a8	solute carrier family 7 (cationic amino acid transporter, y+ system), member 8	50934	Mm.276831	BC059004	3.97836	5.06138	7.06278
Slc19a2	solute carrier family 19 (thiamine transporter), member 2	116914	Mm.35444	AF216204	2.76155	7.69008	9.155
Gxylt2	glycosyltransferase 8 domain containing 4	232313	Mm.272037	BC049816	2.94932	9.59876	11.1612
Amd1	o S-adenosylmethionine decarboxylase proenzyme 2 (AdoMetDC 2) (SamDC 2)	11702///637118	Mm.253533	D12780	2.76435	8.30886	9.77559
LOC100044384	NA	NA	NA	XR_030763	3.80424	5.85856	7.79626
Hsd11b1	hydroxysteroid 11-beta dehydrogenase 1	15483	Mm.28328	BC132364	3.03789	6.29756	7.89844
Amd1	S-adenosylmethionine decarboxylase 2///S-adenosylmethionine decarboxylase, pseudogene 3	11702	Mm.253533	BC092072	2.89132	10.5617	12.0944
Nuak1	NUAK family, SNF1-like kinase, 1	77976	Mm.25874	BC082328	3.1927	6.77301	8.44852
Amd1	NA	NA	NA	NA	2.77675	10.3046	11.7783
Amd1	pseudogene 3///S-adenosylmethionine decarboxylase 1	11702///637118	Mm.253533	BC011110	2.80227	8.40309	9.88937
Mdga2	MAM domain containing glycosylphosphatidylinositol anchor 2	320772	Mm.341609	AY371925	2.9108	5.63264	7.17363
Amd1	S-adenosylmethionine decarboxylase, pseudogene 3///S-adenosylmethionine decarboxylase 1	11702	Mm.253533	BC138696	2.95488	10.4676	12.0312
4930503E14Rik // 4930503E14Rik	RIKEN cDNA 1700024B05 gene///RIKEN cDNA 1700049E17 gene, gene 1	666214	Mm.425891	BC049649	4.29583	5.44342	7.56113
Gm13051	predicted gene, OTTMUSG00000011061///predicted gene, OTTMUSG00000010670	626316	Mm.270762	BC108336	2.92137	7.83999	9.38634
Lcp1	lymphocyte cytosolic protein 1	18826	Mm.153911	BC022943	3.59501	5.52956	7.37843
Amd1	S-adenosylmethionine decarboxylase 2///S-adenosylmethionine decarboxylase, pseudogene 3	11702	Mm.253533	BC092072	2.97566	10.4567	12.0308
Amd1	S-adenosylmethionine decarboxylase, pseudogene 3///S-adenosylmethionine decarboxylase 1	11702	Mm.253533	BC138696	2.85494	10.4927	12.0065
Dcdc2a	doublecortin domain containing 2a	195208	Mm.284719	BC045136	3.83219	5.48587	7.42568
Zmat3	zinc finger matrin type 3	22401	Mm.35705	AF012923	3.13842	7.66185	9.31184
Plscr2	phospholipid scramblase 2	18828	Mm.10306	BC011299	4.1661	4.18778	6.25528
Tmem179	transmembrane protein 179	104885	Mm.37751	BC046482	3.04403	6.14585	7.75158
Fbln5	fibulin 5	23876	Mm.288381	AF112151	2.92918	9.98768	11.5381
Etv5	ets variant gene 5	104156	Mm.155708	BC034680	4.02438	5.18572	7.18947
Tmem56	transmembrane protein 56	99887	Mm.26088	BC040365	3.90259	9.30886	11.2733
S100a16	S100 calcium binding protein A16	67860	Mm.331185	BC020031	3.26805	6.744	8.45281
Tinagl1	tubulointerstitial nephritis antigen-like 1	94242	Mm.15801	AB050626	4.60252	8.48639	10.6991
Aldh1a7	aldehyde dehydrogenase family 1, subfamily A7	26358	Mm.14609	BC046315	7.71484	3.88006	6.87067
Prelp	proline arginine-rich end leucine-rich repeat	116847	Mm.214514	BC019775	5.1893	6.66559	9.05129
Ptp4a3	protein tyrosine phosphatase 4a3	19245	Mm.390807	BC066043	3.19852	8.07722	9.75479
Mamdc2	MAM domain containing 2	71738	Mm.50841	BC042773	4.16391	4.78678	6.84742
Dppa2	developmental pluripotency associated 2	73703	Mm.27857	BC137768	5.17005	4.30572	6.68607
Samd5	sterile alpha motif domain containing 5	320825	Mm.101115	BC145672	3.53461	6.70498	8.52634
Zfp640	zinc finger protein 640	386626	Mm.425832	AY149175	5.98775	3.60371	6.19184
9030617O03Rik	RIKEN cDNA 9030617O03 gene	217830	Mm.218590	BC021385	7.37593	4.78315	7.68945
Abca13	ATP-binding cassette, sub-family A (ABC1), member 13	268379	Mm.39270	AY160971	7.08665	4.67024	7.50484
Eda2r	ectodysplasin A2 isoform receptor	245527	Mm.189270	BC106845	10.8279	4.17661	7.65139
Bcan	brevican	12032	Mm.4598	BC052032	6.2957	6.85023	9.51328
Ak1	adenylate kinase 1	11636	Mm.29189	BC054366	6.99409	7.31556	10.1281
Etv5	NA	NA	NA	NA	5.91286	5.191	7.75252
Dppa2	developmental pluripotency associated 2	73703	Mm.27857	AY561246	4.59392	2.90382	5.10291
Npr3	natriuretic peptide receptor 3	18162	Mm.25259	BC055897	4.16764	6.37113	8.43034
Sdc3	syndecan 3	20970	Mm.206536	BC054795	4.35093	6.51684	8.63818
Cpz	carboxypeptidase Z	242939	Mm.108557	AF356844	8.46173	5.67459	8.76499
LOC100044384	vomeronasal 2, receptor, pseudogene 105	382770	NA	XR_030763	6.25937	5.20667	7.85288
Gm10825	predicted gene, ENSMUSG00000075295	100038752	NA	NA	7.61304	7.49791	10.4242
Vmn2r-ps104	vomeronasal 2, receptor, pseudogene 105	382770	NA	NR_003702	7.34281	3.6305	6.50705
C330022B21Rik // C330022B21Rik // C330022B21Rik // C330022B21Rik // C330022B21Rik	RIKEN cDNA C330022B21 gene	78699	NA	AY149175	10.3354	3.58175	6.94291
Mobkl2c	MOB1, Mps One Binder kinase activator-like 2C (yeast)	100465	Mm.35571	BC099740	6.32209	6.20696	8.86735
Gbp1	guanylate binding protein 5///guanylate binding protein 1	229898	Mm.459245	EF494422	23.3563	3.77406	8.3351
Gm10324	vomeronasal 2, receptor, pseudogene 105///RIKEN cDNA C330022B21 gene	382770	Mm.425832	BC049692	12.4419	4.43379	8.07018
Gm10324	RIKEN cDNA C330022B21 gene///predicted gene, ENSMUSG00000071302	78699	Mm.425832	AY149175	12.0677	3.229	6.82148
Gm10324	RIKEN cDNA C330022B21 gene///predicted gene, ENSMUSG00000071302	78699	Mm.425832	AY149175	11.8682	3.29387	6.86251
Abcb1a	ATP-binding cassette, sub-family B (MDR/TAP), member 1A	18671	Mm.207354	M33581	38.002	5.33669	10.5999
Gm10324	predicted gene, ENSMUSG00000071302	628709	NA	NA	24.5552	4.08034	8.69966
Aldh1a1	aldehyde dehydrogenase family 1, subfamily A1	11668	Mm.435667	BC054386	76.0721	4.27808	10.5282
Plp2	proteolipid protein 2	18824	Mm.18565	BC092095	0.0414643	10.6442	6.05346
Plp2	proteolipid protein 2	18824	Mm.18565	BC092095	0.0378103	10.7234	5.99978
Slc6a15	solute carrier family 6 (neurotransmitter transporter), member 15	103098	Mm.458408	AY149280	0.0453068	8.01334	3.5508
Plp2	proteolipid protein 2	18824	Mm.18565	AB031292	0.0436582	10.7767	6.25508
Phyh	phytanoyl-CoA hydroxylase	16922	Mm.391704	AF023463	0.0429624	8.704	4.17215
Pde11a	phosphodiesterase 11A	241489	Mm.246613	BC158125	0.0603285	9.12595	5.0811
Fam73a	RIKEN cDNA C030011O14 gene	215708	Mm.135018	BC138328	0.0837132	7.91013	4.33363
C1ql3	C1q-like 3	227580	Mm.229322	AB044560	0.0801264	7.7232	4.08008
Pdlim1	PDZ and LIM domain 1 (elfin)	54132	Mm.5567	AF053367	0.0774729	9.26041	5.56702
Epha3	Eph receptor A3	13837	Mm.1977	BC138643	0.0371095	9.20642	4.44968
Enpp2	ectonucleotide pyrophosphatase/phosphodiesterase 2	18606	Mm.250256	BC058759	0.0702515	10.1405	6.31211
2210016F16Rik	NA	NA	NA	NA	0.0743527	9.65843	5.91506
Itpripl2	inositol 1,4,5-triphosphate receptor interacting protein-like 2	319622	Mm.323386	NM_001033380	0.0499593	9.08842	4.76583
Spp1	secreted phosphoprotein 1	20750	Mm.288474	BC002113	0.0916779	7.67919	4.22978
Met	met proto-oncogene	17295	Mm.86844	NM_008591	0.115007	12.6348	9.51581
Prex2	DEP domain containing 2	109294	Mm.123247	NM_001033636	0.0827951	8.44685	4.84652
Capn6	calpain 6	12338	Mm.30290	BC052167	0.0737137	8.12344	4.37016
Mme	membrane metallo endopeptidase	17380	Mm.296022	BC034092	0.154357	6.32626	3.63082
Itm2a	integral membrane protein 2A	16431	Mm.193	BC031420	0.0788207	7.34649	3.68276
Kit	kit oncogene	16590	Mm.247073	BC052457	0.0849657	8.57429	5.02099
Fstl1	follistatin-like 1	14314	Mm.182434	M91380	0.0871918	8.69067	5.16051
Dpysl3	dihydropyrimidinase-like 3	22240	Mm.8180	X87817	0.0883595	7.88502	4.38907
Tmem144	transmembrane protein 144	70652	Mm.46635	BC018493	0.165674	7.93885	5.34516
H2-gs10	histocompatibility 2, Q region locus 1///MHC class I like protein GS10	15006	Mm.431282	BC010602	0.0859902	7.81252	4.28289
Armcx2	armadillo repeat containing, X-linked 2	67416	Mm.285969	AK172960	0.17085	8.54006	5.99242
Pdlim1	PDZ and LIM domain 1 (elfin)	54132	Mm.5567	AF053367	0.132145	8.90629	5.97904
Tmsb4x	thymosin, beta 4, X chromosome	19241	Mm.142729	X16053	0.0782325	7.9679	4.2715
Slit2	slit homolog 2 (Drosophila)	20563	Mm.289739	AF144628	0.136541	7.35812	4.49293
Cubn	cubilin (intrinsic factor-cobalamin receptor)	65969	Mm.313915	AJ010338	0.114795	9.04686	5.93712
Gsta4	glutathione S-transferase, alpha 4	14860	Mm.2662	BC012639	0.109804	9.24886	6.04794
Parp12	poly (ADP-ribose) polymerase family, member 12	243771	Mm.268462	BC120733	0.158745	8.82697	6.17552
Prrg4	proline rich Gla (G-carboxyglutamic acid) 4 (transmembrane)	228413	Mm.259609	BC151011	0.218502	6.52484	4.33057
Lemd3	LEM domain containing 3	380664	Mm.339371	BC082610	0.15632	8.20297	5.52975
Lpgat1	lysophosphatidylglycerol acyltransferase 1	226856	Mm.277958	AK172914	0.21365	9.12398	6.89847
Emp1	epithelial membrane protein 1	13730	Mm.182785	BC050899	0.189025	8.44357	6.044
Rcn3	reticulocalbin 3, EF-hand calcium binding domain	52377	Mm.29997	BC025602	0.190451	7.65061	5.25709
Adssl1	adenylosuccinate synthetase like 1	11565	Mm.3440	M74495	0.100412	8.08946	4.792
Gypc	glycophorin C	71683	Mm.292145	AY234183	0.192775	7.09385	4.7141
Pkp2	plakophilin 2	67451	Mm.2252	BC138252	0.149553	6.67288	3.9446
Mogat1	monoacylglycerol O-acyltransferase 1	68393	Mm.41325	BC106135	0.208271	6.507	4.24009
Bcat1	branched chain aminotransferase 1, cytosolic	12035	Mm.4606	BC053706	0.124882	9.85584	6.87634
Adal	adenosine deaminase-like	75894	Mm.384805	BC052048	0.108463	6.9278	3.68694
B4galt6	UDP-Gal:betaGlcNAc beta 1,4-galactosyltransferase, polypeptide 6	56386	Mm.398181	AF097158	0.128114	7.13746	4.18921
Smpdl3b	sphingomyelin phosphodiesterase, acid-like 3B	100340	Mm.287187	BC009087	0.175491	7.197	4.69435
Gca	grancalcin	227960	Mm.219877	BC021450	0.109936	6.6241	3.45559
Bdh1	3-hydroxybutyrate dehydrogenase, type 1	71911	Mm.293470	BC043683	0.245639	9.02299	6.99648
Fzd6	frizzled homolog 6 (Drosophila)	14368	Mm.4769	BC026150	0.149377	7.65844	4.89878
G530011O06Rik	NA	NA	NA	NA	0.126366	7.4212	4.44
Fez1	fasciculation and elongation protein zeta 1 (zygin I)	235180	Mm.5264	BC029629	0.150413	8.08591	5.36939
Cd97	CD97 antigen	26364	Mm.334648	BC006676	0.114693	7.77003	4.67953
Mgll	monoglyceride lipase	23945	Mm.272197	BC057965	0.160113	8.07208	5.43358
Lcmt2	leucine carboxyl methyltransferase 2	329504	Mm.219449	AK172970	0.196666	8.36558	6.02621
H2-K1	histocompatibility 2, K1, K region	14972	Mm.422886	U47328	0.103226	8.64125	5.39928
Abca12	ATP-binding cassette, sub-family A (ABC1), member 12	74591	Mm.159251	BC158063	0.17171	7.44394	4.90919
Pfkp	phosphofructokinase, platelet	56421	Mm.273874	BC006926	0.206338	10.7022	8.43142
Cxcl10	chemokine (C-X-C motif) ligand 10	15945	Mm.877	BC030067	0.294164	10.2863	8.52117
Itpripl2	inositol 1,4,5-triphosphate receptor interacting protein-like 2	319622	Mm.323386	BC150856	0.146987	8.51186	5.74843
Nsd1	nuclear receptor-binding SET-domain protein 1	18193	Mm.168965	NM_008739	0.1895	6.71183	4.30749
Inpp1	inositol polyphosphate-1-phosphatase	16329	Mm.917	U27295	0.253995	6.79225	4.81327
Nqo1	NAD(P)H dehydrogenase, quinone 1	18104	Mm.252	BC004579	0.253082	6.14122	4.16191
Gkap1	G kinase anchoring protein 1	56278	Mm.296625	BC052347	0.206744	7.499	5.23462
Cdc42ep3	CDC42 effector protein (Rho GTPase binding) 3	260409	Mm.140601	BC034714	0.300207	6.87397	5.13759
Trim25	tripartite motif-containing 25	217069	Mm.248445	BC006908	0.272402	6.13405	4.25575
H2-Q7	histocompatibility 2, Q region locus 7///histocompatibility 2, Q region locus 8	15018	Mm.475959	X05389	0.239499	9.50379	7.44697
Gabra1	gamma-aminobutyric acid (GABA-A) receptor, subunit alpha 1	14394	Mm.439668	M63436	0.280407	5.90793	4.07284
Arhgap9	Rho GTPase activating protein 9	216445	Mm.227198	BC027374	0.249258	7.7114	5.71164
Fam81a	RIKEN cDNA 6430514L14 gene	76886	Mm.44355	BC025646	0.174755	7.245	4.70473
Dkk3	dickkopf homolog 3 (Xenopus laevis)	50781	Mm.55143	AF177400	0.140012	8.7819	5.9129
Fam115c	family with sequence similarity 115, member C	232748	Mm.279659	BC011487	0.247467	6.70659	4.68637
Qpct	glutaminyl-peptide cyclotransferase (glutaminyl cyclase)	70536	Mm.293870	BC151027	0.269911	5.86537	3.97285
Dlc1	RIKEN cDNA A730069N07 gene	244425	Mm.125155	NM_178735	0.191316	6.83021	4.44545
Chn2	chimerin (chimaerin) 2	69993	Mm.321147	BC051139	0.288775	6.56924	4.77893
Casp4	caspase 4, apoptosis-related cysteine peptidase	12363	Mm.1569	BC061255	0.198642	7.04097	4.72058
Bend6	RIKEN cDNA B230209C24 gene	320705	Mm.336619	BC057378	0.295771	8.9102	7.1538
Etl4	enhancer trap locus 4	208618	Mm.237935	BC055803	0.298182	8.24964	6.50524
Copz2	coatomer protein complex, subunit zeta 2	56358	Mm.22144	BC025122	0.239364	9.2617	7.20605
Gkap1	similar to G kinase anchoring protein 1	100046764	NA	XR_032907	0.214279	6.86425	4.64878
Timp1	tissue inhibitor of metalloproteinase 1	21857	Mm.8245	X04684	0.296202	6.59659	4.84259
Lamb1-1	laminin B1 subunit 1	16777	Mm.172674	M15525	0.230979	8.01056	5.90276
Gcnt1	glucosaminyl (N-acetyl) transferase 1, core 2	14537	Mm.244825	BC039126	0.230556	6.00736	3.90049
Lpar4	lysophosphatidic acid receptor 4	78134	Mm.90147	BC052178	0.334425	5.43128	3.85062
Zdhhc23	zinc finger, DHHC domain containing 23	332175	Mm.327852	BC139052	0.26237	6.39217	4.45611
Mlh3	mutL homolog 3 (E coli)	217716	Mm.311981	BC079861	0.225346	7.00494	4.86877
Gnb4	guanine nucleotide binding protein (G protein), beta 4	14696	Mm.139192	BC028753	0.288686	9.41854	7.62235
Ano3	anoctamin 3	228432	Mm.156043	NM_001128103	0.226857	6.86938	4.71648
Slc35d2	solute carrier family 35, member D2	70484	Mm.133731	AB117931	0.21937	5.93615	3.73786
Ctsk	cathepsin K	13038	Mm.272085	BC046320	0.253294	6.61354	4.62462
Map2k6	mitogen-activated protein kinase kinase 6	26399	Mm.14487	BC075652	0.339329	7.5261	5.96632
Slc36a4	solute carrier family 36 (proton/amino acid symporter), member 4	234967	Mm.138815	AF453746	0.22287	7.67267	5.49577
Cd302	CD302 antigen	66205	Mm.227281	BC005501	0.162032	6.54854	3.87648
Pde5a	phosphodiesterase 5A, cGMP-specific	242202	Mm.443704	AF541937	0.152898	6.2685	3.59169
Cav1	caveolin 1, caveolae protein	12389	Mm.28278	BC038280	0.329714	6.92261	5.32335
Casp7	caspase 7	12369	Mm.35687	Y13088	0.294429	6.96483	5.19672
Ctsl	cathepsin L	13039	Mm.930	BC068163	0.202009	10.4605	8.17818
Pycard	PYD and CARD domain containing	66824	Mm.24163	AB032249	0.251872	8.22058	6.21803
H2-D1	histocompatibility 2, D region locus 1///histocompatibility 2, D region	14980///14964	Mm.439648	M86502	0.257875	9.83745	7.89064
Nox4	NADPH oxidase 4	50490	Mm.31748	AB042745	0.146001	6.39599	3.67627
Rab7l1	RAB7, member RAS oncogene family-like 1	226422	Mm.34027	BC016133	0.339477	8.07733	6.51717
Fam46a	cDNA sequence BC023892	212943	Mm.74610	NA	0.297618	5.01681	3.26367
Tmeff1	transmembrane protein with EGF-like and two follistatin-like domains 1	230157	Mm.422686	BC057598	0.150294	7.44703	4.67536
Slc7a11	solute carrier family 7 (cationic amino acid transporter, y+ system), member 11	26570	Mm.260988	AY766236	0.109169	8.93174	5.82559
Ell2	elongation factor RNA polymerase II 2	192657	Mm.21288	BC006925	0.32875	5.75958	4.15151
Ano3	anoctamin 3	228432	Mm.156043	NM_001128103	0.310974	6.33541	4.6497
Rgs16	regulator of G-protein signaling 16	19734	Mm.181709	BC010980	0.282934	8.1711	6.34301
Vamp8	vesicle-associated membrane protein 8	22320	Mm.1838	BC012668	0.279202	10.1081	8.27697
Tmem117	transmembrane protein 117	320709	Mm.74873	BC051178	0.288823	6.84093	5.0404
Zfp110	zinc finger protein 110	65020	Mm.292297	BC006657	0.275086	8.51847	6.66709
Cd72	CD72 antigen	12517	Mm.188157	BC003824	0.22356	6.47479	4.31367
Oas1g	2'-5' oligoadenylate synthetase 1A///2'-5' oligoadenylate synthetase 1G	246730///23960	Mm.389688	BC013715	0.215098	7.14587	4.95485
Tnfrsf11b	tumor necrosis factor receptor superfamily, member 11b (osteoprotegerin)	18383	Mm.15383	AB013898	0.280025	6.63893	4.79895
Pla2g4a	phospholipase A2, group IVA (cytosolic, calcium-dependent)	18783	Mm.4186	BC003816	0.298783	5.70693	3.97023
Plxnc1	plexin C1	54712	Mm.256712	AF190578	0.209858	8.11815	5.8564
Svil	supervillin	225115	Mm.136791	AF317422	0.32352	6.53778	4.91446
Plekha2	pleckstrin homology domain-containing, family A (phosphoinositide binding specific) member 2	83436	Mm.475943	BC010215	0.269527	6.70228	4.80552
Slc25a1	solute carrier family 25 (mitochondrial carrier, citrate transporter), member 1	13358	Mm.229291	BC037087	0.294366	9.46504	7.7123
Elovl4	elongation of very long chain fatty acids (FEN1/Elo2, SUR4/Elo3, yeast)-like 4	83603	Mm.83949	AF277093	0.313011	8.50908	6.83127
Flot1	flotillin 1	14251	Mm.2931	BC004647	0.280716	8.26174	6.44301
Sv2a	synaptic vesicle glycoprotein 2 a	64051	Mm.200365	BC046587	0.414533	6.22764	4.95711
Armcx1	armadillo repeat containing, X-linked 1	78248	Mm.458522	BC068228	0.253201	7.47098	5.46361
Cnp	2',3'-cyclic nucleotide 3' phosphodiesterase	12799	Mm.15711	BC005544	0.330849	8.35029	6.75707
Eps8	epidermal growth factor receptor pathway substrate 8	13860	Mm.235346	L21671	0.379239	11.1686	9.76793
Hap1	huntingtin-associated protein 1	15114	Mm.281700	BC034089	0.355732	8.47453	6.98703
Tuba4a	tubulin, alpha 4A	22145	Mm.1155	BC019959	0.297656	7.57725	5.83635
Plekho1	pleckstrin homology domain containing, family O member 1	67220	Mm.458147	AF168675	0.343369	10.51	8.96736
Gm5465	predicted gene, EG432879	432879	Mm.308666	NM_001034882	0.388145	5.55429	4.19031
Cdh19	cadherin 19, type 2	227485	Mm.322070	BC157927	0.392705	9.82688	8.47911
Unc93b1	unc-93 homolog B1 (C. elegans)	54445	Mm.262094	BC018388	0.331491	6.95604	5.36742
Phf19	PHD finger protein 19	74016	Mm.65691	BC027776	0.329617	6.84693	5.23807
Foxred2	FAD-dependent oxidoreductase domain containing 2	239554	Mm.295605	BC086662	0.338568	6.71877	5.16142
Rnf113a2	ring finger protein 113A2	66381	Mm.24846	BC116426	0.212304	7.20724	5.00449
Gpt	glutamic pyruvic transaminase, soluble	76282	Mm.30130	BC026846	0.219033	8.32898	6.11995
Cdc14b	CDC14 cell division cycle 14 homolog B (S. cerevisiae)	218294	Mm.25335	BC057357	0.375217	7.13232	5.71942
Pcolce2	procollagen C-endopeptidase enhancer 2	76477	Mm.46016	BC051174	0.355048	6.37225	4.8828
Ddx25	DEAD (Asp-Glu-Ala-Asp) box polypeptide 25	30959	Mm.291723	BC024852	0.303453	6.70875	4.99351
Slc25a23	solute carrier family 25 (mitochondrial carrier; phosphate carrier), member 23	66972	Mm.23720	BC072660	0.386203	7.1696	5.79636
Pla2g16	HRAS like suppressor 3	225845	Mm.274810	BC024581	0.318926	6.06402	4.4205
D330045A20Rik	RIKEN cDNA D330045A20 gene	102871	Mm.26565	BC113128	0.251323	5.38967	3.37475
Cbr1	carbonyl reductase 1	12408	Mm.26940	U31966	0.310801	7.43651	5.762
Edil3	EGF-like repeats and discoidin I-like domains 3	13612	Mm.125580	BC056386	0.1851	6.58019	4.17162
Mtap1b	microtubule-associated protein 1B	17755	Mm.4173	BC138033	0.258979	8.45717	6.51343
Dok1	docking protein 1	13448	Mm.156	BC013066	0.427597	9.01007	7.78449
Mtss1	metastasis suppressor 1	211401	Mm.215481	AK129139	0.389255	7.92736	6.56852
Parp9	poly (ADP-ribose) polymerase family, member 9	80285	Mm.49074	BC070466	0.40034	6.85791	5.53709
Crabp2	cellular retinoic acid binding protein II	12904	Mm.4757	M35523	0.403214	6.70289	5.39329
Il13ra1	interleukin 13 receptor, alpha 1	16164	Mm.24208	BC052425	0.396537	6.65471	5.31965
Rnd2	Rho family GTPase 2	11858	Mm.378883	BC139330	0.332584	8.66752	7.08934
Slc7a4	solute carrier family 7 (cationic amino acid transporter, y+ system), member 4	224022	Mm.298878	BC016100	0.414682	5.87384	4.60291
Foxp2	forkhead box P2	114142	Mm.332919	AY079003	0.433539	5.79614	4.58993
Mnd1	meiotic nuclear divisions 1 homolog (S. cerevisiae)	76915	Mm.274829	BC027741	0.358915	6.31456	4.83406
Cln3	similar to CLN3///ceroid lipofuscinosis, neuronal 3, juvenile (Batten, Spielmeyer-Vogt disease)	100048243	Mm.268930	BC080759	0.336012	6.78998	5.20644
Ubqln2	ubiquilin 2	54609	Mm.430772	BC053022	0.457243	6.15198	5.02295
Fkbp10	FK506 binding protein 10	14230	Mm.3894	BC029546	0.352308	7.34478	5.83477
Plk2	polo-like kinase 2 (Drosophila)	20620	Mm.380	BC034513	0.304989	6.4735	4.77687
Ifih1	interferon induced with helicase C domain 1	71586	Mm.136224	AF374384	0.219462	6.57653	4.40314
Hsd17b11	hydroxysteroid (17-beta) dehydrogenase 11	114664	Mm.46019	BC038340	0.367664	9.80961	8.37019
Lpcat2	lysophosphatidylcholine acyltransferase 2	270084	Mm.21463	AB244716	0.361951	10.6471	9.18769
Crip1	cysteine-rich protein 1 (intestinal)	12925	Mm.272368	BC031922	0.316438	7.58487	5.90767
Sh3bgrl2	SH3 domain binding glutamic acid-rich protein like 2	212531	Mm.100125	BC038473	0.244784	7.31463	5.28189
Gria4	glutamate receptor, ionotropic, AMPA4 (alpha 4)	14802	Mm.209263	BC060697	0.257292	5.65049	3.72794
Tram1l1	translocation associated membrane protein 1-like 1	229801	Mm.165810	BC024829	0.415299	4.88542	3.61999
Idh1	isocitrate dehydrogenase 1 (NADP+), soluble	15926	Mm.9925	BC088986	0.370855	10.1443	8.71946
Dtx3l	deltex 3-like (Drosophila)	209200	Mm.390852	BC085093	0.405972	6.79178	5.4876
Ankrd29	ankyrin repeat domain 29	225187	Mm.53865	NA	0.344666	7.37763	5.82931
Tmem223	RIKEN cDNA 0610006I08 gene	66836	Mm.440071	BC066781	0.320297	9.89702	8.24055
Tmem177	transmembrane protein 177	66343	Mm.49942	BC094344	0.387426	7.46849	6.09449
Slc25a24	solute carrier family 25 (mitochondrial carrier, phosphate carrier), member 24	229731	Mm.33574	BC055369	0.388177	8.9489	7.58778
Zfp536	zinc finger protein 536	243937	Mm.378309	BC033594	0.290621	5.64638	3.88555
Fkbp11	FK506 binding protein 11	66120	Mm.30729	BC021345	0.289748	7.37633	5.60478
Gpr124	G protein-coupled receptor 124	78560	Mm.87046	AF378759	0.354792	8.42099	6.93784
Thsd7a	thrombospondin, type I, domain containing 7A	330267	Mm.320644	AK173072	0.472893	5.95175	4.87152
4833420G17Rik	RIKEN cDNA 4833420G17 gene	67392	Mm.390641	BC021327	0.434772	8.76162	7.56123
Hpgds	prostaglandin D2 synthase 2, hematopoietic	54486	Mm.442454	D82072	0.414128	8.65653	7.38186
Man1a	mannosidase 1, alpha	17155	Mm.117294	BC015265	0.394451	5.44879	4.11278
Bace2	beta-site APP-cleaving enzyme 2	56175	Mm.97885	BC120773	0.448181	10.938	9.78068
Tlcd1	TLC domain containing 1	68385	Mm.390375	BC005702	0.449095	8.02626	6.8705
Fn1	fibronectin 1	14268	Mm.193099	AK159794	0.326818	8.5952	7.00075
Adh7	alcohol dehydrogenase 7 (class IV), mu or sigma polypeptide	11529	Mm.8473	AF331802	0.443122	8.14307	6.97064
Abca8a	ATP-binding cassette, sub-family A (ABC1), member 8a	217258	Mm.344148	AB255881	0.313559	5.49127	3.84343
Bfsp2	beaded filament structural protein 2, phakinin	107993	Mm.335403	BC068172	0.444689	10.9747	9.80553
Zfp9	zinc finger protein 9	22750	Mm.106970	BC059273	0.466351	6.80948	5.70838
Jup	junction plakoglobin	16480	Mm.299774	BC040757	0.340269	7.21944	5.67776
Thbs2	thrombospondin 2	21826	Mm.26688	L07803	0.393767	6.05357	4.71155
Fam84b	RIKEN cDNA D330050I23 gene	399603	NA	AK139928	0.388357	6.69352	5.33728
Isyna1	myo-inositol 1-phosphate synthase A1	71780	Mm.29357	AF288525	0.412123	9.24916	7.97396
Sparcl1	SPARC-like 1 (mast9, hevin)	13602	Mm.29027	U77330	0.398731	11.1685	9.8367
Hebp2	heme binding protein 2	56016	Mm.35551	AF117614	0.399645	7.40276	6.07195
Prkg1	protein kinase, cGMP-dependent, type I	19091	Mm.381170	AF084547	0.437616	9.0438	7.85373
Echdc2	enoyl Coenzyme A hydratase domain containing 2	52430	Mm.270783	BC025104	0.42202	7.28256	6.0405
Fzd9	frizzled homolog 9 (Drosophila)	14371	Mm.6256	NM_010246	0.438508	6.23013	5.04215
Ralgps2	Ral GEF with PH domain and SH3 binding motif 2	78255	Mm.28376	BC052663	0.237523	6.47601	4.33907
1700024J04Rik	RIKEN cDNA 1700024J04 gene	71848	NA	AK006305	0.387032	6.99209	5.63102
Socs2	predicted gene, ENSMUSG00000050974	100043256	NA	NA	0.392794	6.12699	4.78411
Inpp4a	inositol polyphosphate-4-phosphatase, type I	269180	Mm.425030	AF317838	0.394369	6.97113	5.62355
Pon3	paraoxonase 3	269823	Mm.9122	BC099416	0.318351	6.92104	5.29383
1300003B13Rik	RIKEN cDNA 1300003B13 gene	74149	Mm.30767	BC098460	0.324814	6.84879	5.21321
Adcy2	adenylate cyclase 2	210044	Mm.390617	BC037107	0.288847	6.51897	4.75042
Egln3	EGL nine homolog 3 (C. elegans)	112407	Mm.133037	AF421882	0.382396	5.72809	4.33905
Tgfb2	transforming growth factor, beta 2	21808	Mm.18213	BC011170	0.328861	6.13851	4.55808
Ddah2	dimethylarginine dimethylaminohydrolase 2	51793	Mm.1457	BC003328	0.323829	7.2467	5.59101
Sat1	spermidine/spermine N1-acetyl transferase 1	20229	Mm.2734	BC058696	0.404944	9.46909	8.16349
Manba	mannosidase, beta A, lysosomal	110173	Mm.280536	AF306557	0.465819	8.4545	7.35321
H2-t9	histocompatibility 2, D region locus 1///histocompatibility 2, Q region locus 2///MHC class Ib T9	630294	Mm.439648	AB359227	0.460339	7.82598	6.70839
Pgap2	FGF receptor activating protein 1	233575	Mm.302013	BC004794	0.486921	9.00396	7.96509
Ncf2	neutrophil cytosolic factor 2	17970	Mm.270307	BC076609	0.419116	7.01961	5.76647
Aldh5a1	aldhehyde dehydrogenase family 5, subfamily A1	214579	Mm.440292	BC138703	0.514679	6.87399	5.91574
Mgst1	microsomal glutathione S-transferase 1	56615	Mm.14796	BC009155	0.42105	8.51911	7.27131
Tmc7	transmembrane channel-like gene family 7	209760	Mm.69380	AY263161	0.408323	5.89169	4.60271
Pygl	liver glycogen phosphorylase	110095	Mm.256926	BC013636	0.424754	6.25234	5.01203
Emb	embigin	13723	Mm.274926	BC014858	0.409373	9.8581	8.57767
Fmn1	formin 1	14260	Mm.4938	X53599	0.43005	8.82457	7.61109
Prelid2	PRELI domain containing 2	77619	Mm.30649	BC119251	0.351105	6.95514	5.44259
Vwf	Von Willebrand factor homolog	22371	Mm.22339	AK044921	0.509535	6.46861	5.49585
Oas1a	2'-5' oligoadenylate synthetase 1A	246730	Mm.14301	BC013715	0.327895	7.02046	5.42058
Ddit4l	DNA-damage-inducible transcript 4-like	73284	Mm.250841	BC038131	0.43312	6.37779	5.16479
Psmd8	proteasome (prosome, macropain) 26S subunit, non-ATPase, 8	57296	Mm.273152	BC004075	0.480953	11.8372	10.7822
Rbpms2	RNA binding protein with multiple splicing 2	71973	Mm.29148	BC021788	0.428744	6.462	5.24598
Cntn1	contactin 1	12805	Mm.4911	BC066864	0.375948	5.83385	4.43528
Elf1	E74-like factor 1	13709	Mm.301204	U19617	0.439374	7.77863	6.59701
Cyfip2	cytoplasmic FMR1 interacting protein 2	76884	Mm.154358	AF334144	0.385181	9.417	8.05115
Lysmd2	LysM, putative peptidoglycan-binding, domain containing 2	70082	Mm.19119	BC048545	0.461157	5.30719	4.18897
Hapln1	hyaluronan and proteoglycan link protein 1	12950	Mm.266790	BC066853	0.342966	5.25499	3.72766
Slc15a2	solute carrier family 15 (H+/peptide transporter), member 2	57738	Mm.281804	AF111811	0.412974	6.19008	4.90534
Mxra8	matrix-remodelling associated 8	74761	Mm.159028	BC026438	0.38137	6.79677	5.41535
Rgs7bp	regulator of G-protein signalling 7 binding protein	52882	Mm.100348	BC118957	0.295634	6.76276	5.01619
Stx3	syntaxin 3	20908	Mm.272264	BC056949	0.470007	5.73992	4.65133
Papss2	3'-phosphoadenosine 5'-phosphosulfate synthase 2	23972	Mm.203916	BC090997	0.375308	5.64519	4.2463
Phyhipl	phytanoyl-CoA hydroxylase interacting protein-like	70911	Mm.181061	BC037618	0.326478	6.19849	4.61485
Slc24a4	solute carrier family 24 (sodium/potassium/calcium exchanger), member 4	238384	Mm.312448	AY156046	0.357323	6.07708	4.58331
Mef2c	myocyte enhancer factor 2C	17260	Mm.24001	BC037731	0.509588	8.86225	7.88935
Ccl25	chemokine (C-C motif) ligand 25	20300	Mm.7275	DQ158256	0.451184	7.40925	6.26097
Ugp2	UDP-glucose pyrophosphorylase 2	216558	Mm.28877	BC025585	0.531626	9.61183	8.70032
Prune	prune homolog (Drosophila)	229589	Mm.14155	BC057546	0.464616	7.6169	6.5122
Pole2	polymerase (DNA directed), epsilon 2 (p59 subunit)	18974	Mm.9199	BC063772	0.493738	8.87526	7.85788
Usp11	ubiquitin specific peptidase 11	236733	Mm.34489	AK220478	0.408721	6.2115	4.93096
S100a6	S100 calcium binding protein A6 (calcyclin)	20200	Mm.100144	BC010774	0.454752	6.47585	5.34281
Prkd3	protein kinase D3	75292	Mm.252776	BC089164	0.430374	8.71405	7.50454
Plekhf1	pleckstrin homology domain containing, family F (with FYVE domain) member 1	72287	Mm.333798	BC002120	0.458558	6.76557	5.64394
4930583H14Rik	RIKEN cDNA 4930583H14 gene	67749	Mm.273339	BC022740	0.433188	5.1319	3.92394
Fam46a	cDNA sequence BC023892	212943	Mm.74610	XM_994662	0.414121	6.6448	5.36187
Ctso	cathepsin O	229445	Mm.254642	BC098219	0.343697	6.68183	5.16895
Adm	adrenomedullin	11535	Mm.1408	U77630	0.482414	6.12707	5.07722
Blvrb	biliverdin reductase B (flavin reductase (NADPH))	233016	Mm.24021	BC006617	0.482546	8.69446	7.64337
Eno2	enolase 2, gamma neuronal	13807	Mm.3913	BC031739	0.395099	6.91171	5.5861
Mapk11	mitogen-activated protein kinase 11	19094	Mm.91969	BC092526	0.507108	7.24217	6.26233
Nme3	non-metastatic cells 3, protein expressed in	79059	Mm.430765	BC028503	0.414214	7.88705	6.6236
Slc12a7	solute carrier family 12, member 7	20499	Mm.275800	AF087436	0.45765	9.92163	8.79563
Tradd	TNFRSF1A-associated via death domain	71609	Mm.264255	BC132607	0.490097	8.69658	7.66935
Myadm	myeloid-associated differentiation marker	50918	Mm.29874	BC056355	0.418416	10.7777	9.5296
Jam2	junction adhesion molecule 2	67374	Mm.41758	BC028778	0.425679	5.64979	4.41413
Zfhx4	zinc finger homeodomain 4	80892	Mm.41522	AB024499	0.494325	5.62463	4.60906
Bbs5	Bardet-Biedl syndrome 5 (human)	72569	Mm.252136	AK006743	0.486155	6.83609	5.79404
9930014A18Rik	RIKEN cDNA D330050I23 gene	399603	NA	AK139928	0.458045	7.14269	6.01086
Tdrkh	tudor and KH domain containing protein	72634	Mm.331198	BC049363	0.518886	8.87097	7.92427
Irf9	interferon regulatory factor 9	16391	Mm.2032	BC005435	0.369496	7.29938	5.87416
Csprs	predicted gene, EG665378	665378	Mm.449722	NM_001081746	0.487325	5.53372	4.49611
Ctsc	cathepsin C	13032	Mm.322945	U74683	0.53107	9.62877	8.71599
Adcy7	adenylate cyclase 7	11513	Mm.288206	U12919	0.472973	8.70678	7.6284
Atg4a	autophagy-related 4A (yeast)	666468	Mm.102230	BC089500	0.464901	9.28651	8.1805
Pde3a	phosphodiesterase 3A, cGMP inhibited	54611	Mm.103728	AF099187	0.371225	7.06746	5.65728
Cyb5	cytochrome b-5	109672	Mm.31018	BC024341	0.463272	12.0953	10.9803
Fam149a	cDNA sequence BC035537	212326	Mm.51259	AK220518	0.528807	7.87723	6.95829
Fdft1	farnesyl diphosphate farnesyl transferase 1	14137	Mm.474432	BC054722	0.532117	9.31143	8.40098
Sc4mol	sterol-C4-methyl oxidase-like	66234	Mm.30119	BC006802	0.498226	11.7082	10.7048
Slc22a18	solute carrier family 22 (organic cation transporter), member 18	18400	Mm.271740	AB012084	0.459589	8.12205	7.00161
Npnt	nephronectin	114249	Mm.279310	AY035899	0.476943	7.47997	6.41423
Acot1	acyl-CoA thioesterase 1	26897	Mm.1978	BC028261	0.457332	7.36271	6.23903
Mapk13	mitogen-activated protein kinase 13	26415	Mm.27970	BC001992	0.43265	6.52028	5.31437
Cdc42ep4	CDC42 effector protein (Rho GTPase binding) 4	56699	Mm.293378	AB035088	0.510277	7.11277	6.1417
Adam12	a disintegrin and metallopeptidase domain 12 (meltrin alpha)	11489	Mm.439714	D50411	0.414356	6.72401	5.46678
Elf4	predicted gene, ENSMUSG00000053512	56501	Mm.393394	AF016714	0.346551	6.02249	4.45727
Churc1	churchill domain containing 1	211151	Mm.80970	BC076499	0.537816	8.33136	7.43669
Loxl2	lysyl oxidase-like 2	94352	Mm.116714	BC086801	0.336094	6.91662	5.38229
Sigirr	single immunoglobulin and toll-interleukin 1 receptor (TIR) domain	24058	Mm.38017	BC094069	0.456845	7.58764	6.45314
Pus10	pseudouridylate synthase 10	74467	Mm.29536	BC025555	0.482073	8.79095	7.73641
Cacna1a	calcium channel, voltage-dependent, P/Q type, alpha 1A subunit	12286	Mm.334658	AB066609	0.389414	6.59326	5.2306
Vangl2	vang-like 2 (van gogh, Drosophila)	93840	Mm.36148	BC075636	0.497764	7.64795	6.64167
Pde8a	phosphodiesterase 8A	18584	Mm.458069	AF067806	0.48428	5.8801	4.83016
Ugt8a	UDP galactosyltransferase 8A	22239	Mm.306021	BC016885	0.386586	5.91427	4.54944
Fam132a	C1q domain containing 2	67389	Mm.29140	BC026939	0.465176	6.08058	4.97993
Klhl23	kelch-like 23 (Drosophila)	277396	Mm.138073	BC072626	0.494311	7.28441	6.26479
2810055G20Rik	RIKEN cDNA 2810055G20 gene	77994	Mm.394688	NA	0.540776	5.08313	4.19626
Abcc2	ATP-binding cassette, sub-family C (CFTR/MRP), member 2	12780	Mm.39054	AF282772	0.453753	5.84949	4.70277
Cdc16	CDC16 cell division cycle 16 homolog (S. cerevisiae)	69957	Mm.182412	BC026606	0.543525	9.27785	8.39855
Dstyk	receptor interacting protein kinase 5	213452	Mm.257120	AY429676	0.53545	9.76783	8.86718
Cand2	cullin-associated and neddylation-dissociated 2 (putative)	67088	Mm.277683	BC056365	0.512708	7.70737	6.74374
Hs3st1	heparan sulfate (glucosamine) 3-O-sulfotransferase 1	15476	Mm.12559	BC009133	0.322767	6.29002	4.70378
Ctxn1	cortexin 1	330695	Mm.34210	BC028881	0.451927	7.13467	5.98515
Prkd2	protein kinase D2	101540	Mm.1881	BC096444	0.414707	6.57724	5.31761
Tmem98	transmembrane protein 98	103743	Mm.27682	BC011208	0.502235	5.86696	4.8712
Enpep	glutamyl aminopeptidase	13809	Mm.1193	M29961	0.513177	5.38176	4.42108
Mum1l1	melanoma associated antigen (mutated) 1-like 1	245631	Mm.131001	BC096534	0.50795	5.6583	4.67885
Igsf3	immunoglobulin superfamily, member 3	78908	Mm.257997	BC052892	0.35478	7.49089	5.97512
Brca1	breast cancer 1	12189	Mm.244975	U36475	0.501572	9.48296	8.48616
Mageh1	melanoma antigen, family H, 1	75625	Mm.6890	BC051935	0.431736	5.13417	3.92994
Pdgfra	platelet derived growth factor receptor, alpha polypeptide	18595	Mm.221403	M84607	0.389927	6.61043	5.26346
Slc38a3	solute carrier family 38, member 3	76257	Mm.296560	BC054846	0.392482	6.35728	5.03039
Akap6	A kinase (PRKA) anchor protein 6	238161	Mm.310822	DQ233645	0.430897	6.26506	5.04815
Wdyhv1	RIKEN cDNA 2410187C16 gene	76773	Mm.26771	BC052634	0.531529	8.62322	7.71223
Sema3c	sema domain, immunoglobulin domain (Ig), short basic domain, secreted, (semaphorin) 3C	20348	Mm.5071	BC066852	0.35595	6.86537	5.39715
Nostrin	nitric oxide synthase trafficker	329416	Mm.90047	BC069942	0.470055	5.07175	3.98118
Serpinb6a	serine (or cysteine) peptidase inhibitor, clade B, member 6a	20719	Mm.252210	BC006766	0.492455	10.1245	9.10097
Asb13	ankyrin repeat and SOCS box-containing 13	142688	Mm.253061	BC018240	0.532958	7.42991	6.52137
Cbr3	carbonyl reductase 3	109857	Mm.4512	BC028763	0.545141	7.67314	6.79835
Pnma2	paraneoplastic antigen MA2	239157	Mm.44358	AK220357	0.467861	6.95046	5.84665
Lifr	leukemia inhibitory factor receptor	16880	Mm.149720	D26177	0.358543	5.99138	4.52577
Tmsb10	thymosin, beta 10	19240	Mm.436717	BC038926	0.537662	12.4828	11.5871
Calr4	calreticulin 4	108802	Mm.318248	BC044740	0.504888	5.14355	4.15687
Tmem74	transmembrane protein 74	239408	Mm.41219	BC076589	0.469402	6.52181	5.42945
Atg4a	autophagy-related 4A (yeast)	666468	Mm.102230	BC089500	0.497937	8.8575	7.84878
Ptprd	protein tyrosine phosphatase, receptor type, D	19266	Mm.184021	BC025145	0.410587	5.61425	4.32894
Tstd2	tropomodulin 1	21916	Mm.249594	BC106849	0.418154	8.59142	7.34549
Col4a5	collagen, type IV, alpha 5	12830	Mm.286892	AB041350	0.561019	6.34864	5.5148
C330016O10Rik	RIKEN cDNA C330016O10 gene	212706	Mm.41760	BC055831	0.426794	6.92709	5.685
Psme4	proteasome (prosome, macropain) activator subunit 4	103554	Mm.475978	AF296169	0.519604	9.61125	8.66842
Smarca2	SWI/SNF related, matrix associated, actin dependent regulator of chromatin, subfamily a, member 2	67155	Mm.313303	BC075641	0.452969	7.0513	5.91792
Ptrf	polymerase I and transcript release factor	19285	Mm.21864	BC110698	0.482979	8.37868	7.33463
Fbxo8	F-box protein 8	50753	Mm.251174	BC034854	0.510878	9.5897	8.62215
Spsb2	splA/ryanodine receptor domain and SOCS box containing 2	14794	Mm.261906	BC002005	0.574542	7.97454	7.17504
Sectm1a	secreted and transmembrane 1A	209588	Mm.69553	BC010462	0.524056	7.15702	6.22678
Mfhas1	malignant fibrous histiocytoma amplified sequence 1	52065	Mm.103246	BC082308	0.43379	6.65877	5.45698
Nradd	neurotrophin receptor associated death domain	67169	Mm.46680	BC069856	0.4992	7.39383	6.38677
Pde1c	phosphodiesterase 1C	18575	Mm.5145	L76946	0.494168	6.59949	5.58619
Gins4	GINS complex subunit 4 (Sld5 homolog)	109145	Mm.27945	BC002156	0.534568	9.74354	8.83988
Six1	sine oculis-related homeobox 1 homolog (Drosophila)	20471	Mm.4645	BC023304	0.430347	6.64274	5.41338
Ier2	immediate early response 2	15936	Mm.399	BC002067	0.411925	8.05344	6.79508
Prph	peripherin	19132	Mm.2477	BC046291	0.338873	7.34434	5.82454
Dst	dystonin	13518	Mm.336625	AK141319	0.469842	9.39653	8.31547
AI462493	expressed sequence AI462493	107197	Mm.381181	BC029863	0.429972	7.57972	6.37744
Sipa1	signal-induced proliferation associated gene 1	20469	Mm.3072	BC054824	0.548166	7.29769	6.42947
Hmgcs1	3-hydroxy-3-methylglutaryl-Coenzyme A synthase 1	208715	Mm.61526	BC031363	0.449874	10.0002	8.86008
Nov	nephroblastoma overexpressed gene	18133	Mm.5167	BC003774	0.397855	6.0125	4.70844
Gm1673	gene model 1673, (NCBI)	381633	Mm.4923	BC048625	0.518055	6.89594	5.94671
Wdr54	WD repeat domain 54	75659	Mm.130665	AF053628	0.523344	7.17131	6.2373
C80913	expressed sequence C80913	19777	Mm.387220	BC023029	0.522673	9.55806	8.6218
Ctns	cystinosis, nephropathic	83429	Mm.259852	BC005479	0.559614	8.56635	7.72922
Ndst3	N-deacetylase/N-sulfotransferase (heparan glucosaminyl) 3	83398	Mm.443908	BC079622	0.46208	7.11895	6.01417
Shkbp1	Sh3kbp1 binding protein 1	192192	Mm.21297	AF246218	0.565577	8.16249	7.34004
Ikbkb	inhibitor of kappaB kinase beta	16150	Mm.277886	AF088910	0.546898	8.74911	7.87768
B3gnt3	UDP-GlcNAc:betaGal beta-1,3-N-acetylglucosaminyltransferase 3	72297	Mm.290837	BC026418	0.426596	6.30616	5.09619
Tmsb10	thymosin, beta 10///predicted gene, ENSMUSG00000050347	100048142	Mm.436717	BC038926	0.537619	12.4915	11.5947
Kctd12	potassium channel tetramerisation domain containing 12	239217	Mm.246466	BC116647	0.447899	7.9176	6.75623
Btbd6	BTB (POZ) domain containing 6	399566	Mm.440140	BC031195	0.423079	6.72416	5.46418
Stox2	storkhead box 2	71069	Mm.23973	NM_001114311	0.481894	9.10142	8.0463
Gm7120	predicted gene, EG633640	633640	Mm.46679	BC103784	0.515329	9.02263	8.07002
Acvrl1	activin A receptor, type II-like 1	11482	Mm.279542	L48015	0.570443	8.42854	7.61858
Apbb1	amyloid beta (A4) precursor protein-binding, family B, member 1	11785	Mm.38469	BC048395	0.462052	6.23994	5.11268
Serinc5	serine incorporator 5	218442	Mm.297970	BC062131	0.469511	7.64109	6.55208
Sp100	nuclear antigen Sp100	20684	Mm.290906	U83630	0.522767	5.94291	5.00947
Trpv2	transient receptor potential cation channel, subfamily V, member 2	22368	Mm.288064	AB021665	0.58561	9.45569	8.68371
Gjb2	gap junction protein, beta 2	14619	Mm.390683	BC013634	0.466521	10.4473	9.35863
Hcn1	hyperpolarization-activated, cyclic nucleotide-gated K+ 1	15165	Mm.343429	AF028737	0.462743	7.13055	6.01199
Mmp16	matrix metallopeptidase 16	17389	Mm.204820	AF282844	0.414801	5.2323	3.95843
Ablim1	actin-binding LIM protein 1	226251	Mm.217161	AF404774	0.4607	8.09732	6.97169
Rpain	RPA interacting protein	69723	Mm.275691	BC047996	0.580679	7.18147	6.39714
Trnau1ap	tRNA selenocysteine associated protein 1	71787	Mm.239183	AK171407	0.530334	8.21315	7.29558
Enpp3	ectonucleotide pyrophosphatase/phosphodiesterase 3	209558	Mm.338425	AY630402	0.456015	5.47002	4.34931
Fancl	Fanconi anemia, complementation group L	67030	Mm.18875	AF513619	0.525318	7.23611	6.30545
Ufsp2	UFM1-specific peptidase 2	192169	Mm.210882	BC005503	0.565745	9.29124	8.46952
Itgb8	integrin beta 8	320910	Mm.217000	BC120691	0.356297	5.94876	4.50913
Col4a1	collagen, type IV, alpha 1	12826	Mm.738	BC072650	0.532591	6.99313	6.08105
Abca8b	ATP-binding cassette, sub-family A (ABC1), member 8b	27404	Mm.341004	AF498362	0.270967	5.90217	4.1271
Fam178b	cDNA sequence BC050210	381337	Mm.17413	BC050210	0.484334	8.87058	7.83316
BC027344	cDNA sequence BC027344	233057	Mm.296864	BC027344	0.539695	6.78041	5.89113
Ifi27l1	DNA segment, Chr 12, ERATO Doi 647, expressed	52668	Mm.2121	AJ566111	0.446894	9.51332	8.36186
Nup93	nucleoporin 93	71805	Mm.458170	AK129055	0.585733	10.2071	9.43539
Samd12	sterile alpha motif domain containing 12	320679	Mm.442455	BC119383	0.417741	6.41234	5.15907
Flot2	flotillin 2	14252	Mm.130227	U07890	0.524735	8.0121	7.08233
Dnahc7b	dynein, axonemal, heavy chain 7B	227058	Mm.296880	NA	0.565583	8.97666	8.15534
Mgat5	mannoside acetylglucosaminyltransferase 5	107895	Mm.391592	AF474155	0.589709	11.323	10.5609
Rbms3	RNA binding motif, single stranded interacting protein	207181	Mm.326411	BC108402	0.413393	6.84474	5.59223
Aig1	androgen-induced 1	66253	Mm.45755	BC035305	0.52422	6.06261	5.12592
Tom1l2	target of myb1-like 2 (chicken)	216810	Mm.218875	BC127266	0.593411	8.88353	8.1306
Irgm2	interferon gamma induced GTPase///interferon inducible GTPase 2	54396///16145	Mm.458517	U53219	0.429602	5.55356	4.35398
A830007P12Rik	RIKEN cDNA A830007P12 gene	227612	Mm.119747	BC013092	0.538194	7.0717	6.17697
Rgl1	ral guanine nucleotide dissociation stimulator,-like 1	19731	Mm.245270	BC017678	0.545146	8.04512	7.16994
BC088983	cDNA sequence BC088983	382010	Mm.425534	BC088983	0.557393	7.95807	7.11654
Nfkbiz	nuclear factor of kappa light polypeptide gene enhancer in B-cells inhibitor, zeta	80859	Mm.247272	AB020974	0.46177	6.69701	5.58133
Pold3	polymerase (DNA-directed), delta 3, accessory subunit	67967	Mm.37562	BC055325	0.594108	8.77069	8.01952
L1cam	L1 cell adhesion molecule	16728	Mm.260568	BC056988	0.423113	8.07858	6.86493
Ptplad2	protein tyrosine phosphatase-like A domain containing 2	66775	Mm.386788	BC020155	0.374083	5.34015	3.96829
Dscc1	defective in sister chromatid cohesion 1 homolog (S. cerevisiae)	72107	Mm.277084	BC116833	0.58516	8.54797	7.77459
Gk5	glycerol kinase 5 (putative)	235533	Mm.213651	BC116302	0.483797	6.76	5.72232
Slc16a7	solute carrier family 16 (monocarboxylic acid transporters), member 7	20503	Mm.29161	AF058054	0.404174	4.93477	3.58222
Nek10	NIMA (never in mitosis gene a)- related kinase 10	238944	Mm.317563	NM_001034865	0.493394	6.51715	5.50694
Car14	carbonic anhydrase 14	23831	Mm.306954	BC046995	0.568439	11.3815	10.5655
Srl	sarcalumenin	106393	Mm.35811	AB113383	0.505727	6.20029	5.2228
5730508B09Rik	RIKEN cDNA 5730508B09 gene	70617	Mm.317049	BC116791	0.494992	7.51294	6.50379
Asb3	ankyrin repeat and SOCS box-containing 3	65257	Mm.440539	BC023086	0.580595	6.96242	6.17858
Flrt3	fibronectin leucine rich transmembrane protein 3	71436	Mm.426781	AK045146	0.421858	5.63	4.35698
Htatip2	HIV-1 tat interactive protein 2, homolog (human)	53415	Mm.20801	BC004083	0.501803	8.42095	7.43416
Pcdh7	protocadherin 7	54216	Mm.473017	AB006758	0.537838	7.82826	6.93692
Eif5a2	eukaryotic translation initiation factor 5A2	208691	Mm.193670	AY205265	0.562161	7.69861	6.86573
Tbc1d9	TBC1 domain family, member 9	71310	Mm.24031	BC057027	0.595431	5.97215	5.22439
Man2b1	mannosidase 2, alpha B1	17159	Mm.4219	U29947	0.556956	9.46568	8.62322
Tax1bp3	Tax1 (human T-cell leukemia virus type I) binding protein 3	76281	Mm.371656	BC094314	0.585709	10.2324	9.46105
Fam178b	cDNA sequence BC050210	381337	Mm.17413	BC114576	0.477491	7.42826	6.37593
Mlf1ip	myeloid leukemia factor 1 interacting protein	71876	Mm.22108	BC117784	0.542884	7.18624	6.30339
Pde9a	phosphodiesterase 9A	18585	Mm.10812	AF031147	0.480814	5.69056	4.631
Cyp2j6	cytochrome P450, family 2, subfamily j, polypeptide 6	13110	Mm.98200	BC050832	0.605599	10.341	9.61745
Car8	carbonic anhydrase 8	12319	Mm.119320	BC010773	0.442362	5.34708	4.17962
Tax1bp3	Tax1 (human T-cell leukemia virus type I) binding protein 3	76281	Mm.371656	BC094314	0.58946	10.2511	9.48908
Vldlr	very low density lipoprotein receptor	22359	Mm.4141	L33417	0.317819	6.15524	4.5874
Pcgf6	polycomb group ring finger 6	71041	Mm.35413	BC089460	0.563596	7.90577	7.07919
P2ry1	purinergic receptor P2Y, G-protein coupled 1	18441	Mm.281452	BC138634	0.564438	5.98949	5.16613
Orc6l	origin recognition complex, subunit 6-like (S. cerevisiae)	56452	Mm.29709	AF139659	0.594871	10.3597	9.6102
Vrk2	vaccinia related kinase 2	69922	Mm.285351	AF513620	0.501679	7.87407	6.882
Fut11	fucosyltransferase 11	73068	Mm.277552	BC138555	0.598189	8.08761	7.34658
Smpd1	sphingomyelin phosphodiesterase 1, acid lysosomal	20597	Mm.4628	BC011304	0.579159	9.44959	8.66185
Pde1b	phosphodiesterase 1B, Ca2+-calmodulin dependent	18574	Mm.390792	BC058531	0.471394	6.20644	5.12372
Parp14	poly (ADP-ribose) polymerase family, member 14	547253	Mm.244406	BC138874	0.502177	6.2435	5.25396
Gpd1	glycerol-3-phosphate dehydrogenase 1 (soluble)	14555	Mm.252391	BC019391	0.453661	7.34771	6.21743
Pcyt2	phosphate cytidylyltransferase 2, ethanolamine	68671	Mm.21439	BC008276	0.577565	8.43991	7.64932
Spata13	spermatogenesis associated 13	219140	Mm.149776	AK220313	0.561554	5.43357	4.60187
Cacnb4	calcium channel, voltage-dependent, beta 4 subunit	12298	Mm.330223	BC026479	0.581562	5.47837	4.69535
Cryzl1	crystallin, zeta (quinone reductase)-like 1	66609	Mm.109823	BC010479	0.485368	9.78264	8.75367
Pygb	brain glycogen phosphorylase	110078	Mm.222584	BC035283	0.602722	9.60565	8.87538
Plxna4	plexin A4	243743	Mm.444029	AB073228	0.582578	5.70569	4.92715
Csrp2	cysteine and glycine-rich protein 2	13008	Mm.2020	BC012663	0.506655	7.95324	6.9737
Ldhd	lactate dehydrogenase D	52815	Mm.27589	AY092768	0.52548	6.3922	5.45623
Abcg2	ATP-binding cassette, sub-family G (WHITE), member 2	26357	Mm.333096	BC053730	0.550578	8.04941	7.19108
Frg1	FSHD region gene 1	14300	Mm.302275	U62105	0.579456	8.94727	8.16018
Sertad4	SERTA domain containing 4	214791	Mm.22806	BC060251	0.602122	5.925	5.19315
Acsl3	UTP14, U3 small nucleolar ribonucleoprotein, homolog B (yeast)	195434///74205	Mm.276016	AY316161	0.562896	9.40655	8.57523
Smad1	MAD homolog 1 (Drosophila)	17125	Mm.223717	BC058693	0.603851	7.65268	6.92477
Galnt4	UDP-N-acetyl-alpha-D-galactosamine:polypeptide N-acetylgalactosaminyltransferase 4	14426	Mm.314	BC057882	0.551824	6.81055	5.95406
Krba1	KRAB-A domain containing 1	77827	Mm.107646	AK173281	0.555662	6.35946	5.51125
Purg	purine-rich element binding protein G	75029	Mm.159402	AF479672	0.549769	6.75222	5.88817
Irx5	Iroquois related homeobox 5 (Drosophila)	54352	Mm.101153	BC056994	0.517273	7.13107	6.1833
Nedd4l	neural precursor cell expressed, developmentally down-regulated gene 4-like	83814	Mm.98668	BC039746	0.605913	10.3127	9.58958
Mrap	melanocortin 2 receptor accessory protein	77037	Mm.22455	BC027543	0.54091	6.10862	5.22344
Opn3	opsin 3	13603	Mm.32744	AF140241	0.586846	5.65619	4.8859
